# Supplementary material for: Efficacy of Entomopathogenic Staphylococcus Bacteria as a Biocontrol Agent against Rhipicephalus microplus Ticks: Assessing Reproductive Inhibition and Mortality Rates
Source: Microorganisms. 2024 Mar 11;12(3):551. doi: 10.3390/microorganisms12030551 (PMC10974063; doi:10.3390/microorganisms12030551)
Supplement: Supplementary file 1 [file microorganisms-12-00551-s001.zip]

Archive with 5 entries (5 files):
- Table  S1 Formulas .pdf
- Table S2 corrected version.pdf
- Table S3 corrected version.pdf
- Table S4 corrected version.pdf
- Table S5 corrected version.pdf
